# Supplementary material for: Integrating Boronic Esters and Anthracene into Covalent Adaptable Networks toward Stimuli-Responsive Elastomers
Source: Polymers (Basel). 2022 Mar 10;14(6):1104. doi: 10.3390/polym14061104 (PMC8954286; doi:10.3390/polym14061104)
Supplement: Supplementary file 1 [file polymers-14-01104-s001.zip]

Archive with 1 entries (1 files):
- polymers-1556639-supplementary.pdf
